# Supplementary material for: MdAIL5 overexpression promotes apple adventitious shoot regeneration by regulating hormone signaling and activating the expression of shoot development-related genes
Source: Hortic Res. 2023 Oct 10;10(11):uhad198. doi: 10.1093/hr/uhad198 (PMC10673654; doi:10.1093/hr/uhad198)
Supplement: Figure_S2_uhad198 [file figure_s2_uhad198.zip]

Archive with 1 entries (1 files):
- Figure_S2_uhad198.svg
